# Supplementary material for: Decreased default mode network functional connectivity with visual processing regions as potential biomarkers for delayed neurocognitive recovery: A resting-state fMRI study and machine-learning analysis
Source: Front Aging Neurosci. 2023 Jan 6;14:1109485. doi: 10.3389/fnagi.2022.1109485 (PMC9853194; doi:10.3389/fnagi.2022.1109485)
Supplement: Supplementary file 4 [file Data_Sheet_3.ZIP]

Archive with 75 entries (74 files):
- 3_left_parahippocampus/
- 3_left_parahippocampus/zFC_sub1_004.nii
- 3_left_parahippocampus/zFC_sub1_005.nii
- 3_left_parahippocampus/zFC_sub1_006.nii
- 3_left_parahippocampus/zFC_sub1_014.nii
- 3_left_parahippocampus/zFC_sub1_019.nii
- 3_left_parahippocampus/zFC_sub1_027.nii
- 3_left_parahippocampus/zFC_sub1_033.nii
- 3_left_parahippocampus/zFC_sub1_035.nii
- 3_left_parahippocampus/zFC_sub1_042.nii
- 3_left_parahippocampus/zFC_sub1_048.nii
- 3_left_parahippocampus/zFC_sub1_049.nii
- 3_left_parahippocampus/zFC_sub1_054.nii
- 3_left_parahippocampus/zFC_sub1_055.nii
- 3_left_parahippocampus/zFC_sub1_058.nii
- 3_left_parahippocampus/zFC_sub1_063.nii
- 3_left_parahippocampus/zFC_sub1_067.nii
- 3_left_parahippocampus/zFC_sub2_001.nii
- 3_left_parahippocampus/zFC_sub2_002.nii
- 3_left_parahippocampus/zFC_sub2_003.nii
- 3_left_parahippocampus/zFC_sub2_007.nii
- 3_left_parahippocampus/zFC_sub2_008.nii
- 3_left_parahippocampus/zFC_sub2_009.nii
- 3_left_parahippocampus/zFC_sub2_010.nii
- 3_left_parahippocampus/zFC_sub2_011.nii
- 3_left_parahippocampus/zFC_sub2_012.nii
- 3_left_parahippocampus/zFC_sub2_013.nii
- 3_left_parahippocampus/zFC_sub2_015.nii
- 3_left_parahippocampus/zFC_sub2_016.nii
- 3_left_parahippocampus/zFC_sub2_017.nii
- 3_left_parahippocampus/zFC_sub2_018.nii
- 3_left_parahippocampus/zFC_sub2_020.nii
- 3_left_parahippocampus/zFC_sub2_021.nii
- 3_left_parahippocampus/zFC_sub2_022.nii
- 3_left_parahippocampus/zFC_sub2_023.nii
- 3_left_parahippocampus/zFC_sub2_024.nii
- 3_left_parahippocampus/zFC_sub2_025.nii
- 3_left_parahippocampus/zFC_sub2_026.nii
- 3_left_parahippocampus/zFC_sub2_028.nii
- 3_left_parahippocampus/zFC_sub2_029.nii
- 3_left_parahippocampus/zFC_sub2_030.nii
- 3_left_parahippocampus/zFC_sub2_031.nii
- 3_left_parahippocampus/zFC_sub2_032.nii
- 3_left_parahippocampus/zFC_sub2_034.nii
- 3_left_parahippocampus/zFC_sub2_036.nii
- 3_left_parahippocampus/zFC_sub2_037.nii
- 3_left_parahippocampus/zFC_sub2_038.nii
- 3_left_parahippocampus/zFC_sub2_039.nii
- 3_left_parahippocampus/zFC_sub2_040.nii
- 3_left_parahippocampus/zFC_sub2_041.nii
- 3_left_parahippocampus/zFC_sub2_043.nii
- 3_left_parahippocampus/zFC_sub2_044.nii
- 3_left_parahippocampus/zFC_sub2_046.nii
- 3_left_parahippocampus/zFC_sub2_050.nii
- 3_left_parahippocampus/zFC_sub2_051.nii
- 3_left_parahippocampus/zFC_sub2_052.nii
- 3_left_parahippocampus/zFC_sub2_053.nii
- 3_left_parahippocampus/zFC_sub2_056.nii
- 3_left_parahippocampus/zFC_sub2_057.nii
- 3_left_parahippocampus/zFC_sub2_059.nii
- 3_left_parahippocampus/zFC_sub2_060.nii
- 3_left_parahippocampus/zFC_sub2_061.nii
- 3_left_parahippocampus/zFC_sub2_062.nii
- 3_left_parahippocampus/zFC_sub2_064.nii
- 3_left_parahippocampus/zFC_sub2_066.nii
- 3_left_parahippocampus/zFC_sub2_069.nii
- 3_left_parahippocampus/zFC_sub2_071.nii
- 3_left_parahippocampus/zFC_sub2_072.nii
- 3_left_parahippocampus/zFC_sub2_073.nii
- 3_left_parahippocampus/zFC_sub2_074.nii
- 3_left_parahippocampus/zFC_sub2_075.nii
- 3_left_parahippocampus/zFC_sub2_076.nii
- 3_left_parahippocampus/zFC_sub2_077.nii
- 3_left_parahippocampus/zFC_sub2_078.nii
- 3_left_parahippocampus/zFC_sub2_079.nii
