# Supplementary material for: Decreased default mode network functional connectivity with visual processing regions as potential biomarkers for delayed neurocognitive recovery: A resting-state fMRI study and machine-learning analysis
Source: Front Aging Neurosci. 2023 Jan 6;14:1109485. doi: 10.3389/fnagi.2022.1109485 (PMC9853194; doi:10.3389/fnagi.2022.1109485)
Supplement: Supplementary file 6 [file Data_Sheet_5.ZIP]

Archive with 3 entries (3 files):
- RF.model
- RF.para1
- RF.para2
